# Supplementary material for: Evaluation of Anti-Thyroperoxidase (A-TPO) and Anti-Thyroglobulin (A-Tg) Antibodies in Women with Previous Hashimoto’s Thyroiditis during and after Pregnancy
Source: J Clin Med. 2024 Aug 2;13(15):4519. doi: 10.3390/jcm13154519 (PMC11313569; doi:10.3390/jcm13154519)
Supplement: Supplementary file 1 [file jcm-13-04519-s001.zip]

Archive with 1 entries (1 files):
- jcm-3127397-supplementary.pdf
